# Supplementary material for: VviWRKY24 promotes β-damascenone biosynthesis by targeting VviNCED1 to increase abscisic acid in grape berries
Source: Hortic Res. 2025 Jan 15;12(5):uhaf017. doi: 10.1093/hr/uhaf017 (PMC11975394; doi:10.1093/hr/uhaf017)
Supplement: Web_Material_uhaf017 [file web_material_uhaf017.zip]

Archive with 2 entries (2 files):
- Supplemental Figures.docx
- Table S1-4.xlsx
