# Supplementary material for: VviWRKY24 promotes β-damascenone biosynthesis by targeting VviNCED1 to increase abscisic acid in grape berries
Source: Hortic Res. 2025 Jan 15;12(5):uhaf017. doi: 10.1093/hr/uhaf017 (PMC11975394; doi:10.1093/hr/uhaf017)
Supplement: Web_Material_uhaf017 [file web_material_uhaf017.zip › Table S1-4.xlsx]

## Sheet: Table S1
Supplemental Table S1. Sequence accession numbers used in the phylogenetic analysis.
Protein name	GenBank accseeion number
AtWRKY4	AT1G13960.1
AtWRKY3	AT2G03340.1
VviWRKY2	NP_001268110.1
GhWRKY3	ADI52618.1
AtWRKY58	AT3G01080.1
OsWRKY6	AAQ20906.1
AtWRKY34	AT4G26440.1
AtWRKY2	AT5G56270.1
SlWRKY2	NP_001234646.2
VviWRKY26	AQM37647.1
AtWRKY44	AT2G37260.1
VviWRKY24	XP_002272040.1
VviWRKY33	AHG99400.1
MaWRKY33	XP_009406893.1
AtWRKY26	AT5G07100.1
AtWRKY33	AT2G38470.1
AtWRKY25	AT2G30250.1
OfWRKY3	AKM77630.1
AtWRKY20	AT4G26640.1
CsWRKY1	XP_006469519.1
AtWRKY1	AT2G04880.1
VpWRKY2	ADD70008.1
AtWRKY32	AT4G30935.1
VviWRKY28	XP_002272089.1
VviWRKY37	XP_002283603.1
CsWRKY46	ADU52524.1
MaWRKY71	XP_009388415.1
AtWRKY23	AT2G47260.1
AtWRKY57	AT1G69310.1
SlWRKY1	NP_001310244.1
VviWRKY8	XP_002275576.1
AtWRKY75	AT5G13080.1
VviWRKY1	NP_001268218.1
VviWRKY13	AFH53058.1
FmWRKY40	AMR43674.1
VviWRKY40	XP_010648274.1
AtWRKY60	AT2G25000.1
AtWRKY18	AT4G31800.1
MaWRKY60	XP_009408034.1
MaWRKY31	XP_009388735.1
OsWRKY50	ABA91251.1
AtWRKY62	AT5G01900.1
VpWRKY1	ACY69975.1
AtWRKY54	AT2G40750.1
AtWRKY70	AT3G56400.1
VviWRKY70	WEX25381.1
VlWRKY48	XP_002281031.1
VviWRKY46	XP_002281031.1
VviWRKY30	ALM96663.1
AtWRKY46	AT2G46400.1

## Sheet: Table S2
Supplemental Table S2. Carotenoid contents in VviWRKY24 overexpressing grape berries (mg/kg DW).
Compounds	1300	1300-W24
β-Carotene	14.97 ± 3.48	15.15 ± 3.75
Cryptoxanthin	0.17 ± 0.01	0.17 ± 0.00
Zeaxanthin	6.73 ± 0.13	6.31 ± 0.44
Neoxanthin	7.65 ± 1.26	7.62 ± 0.67
Violaxanthin	3.72 ± 0.53	4.14 ± 0.33
Lutein	24.01 ± 1.84	23.11 ± 1.15
Total	57.24 ± 3.57	56.51 ± 5.67
DW, dry weight; 1300 was used as the control.

## Sheet: Table S3
Supplemental Table S3. DEGs associated with ABA metabolism and signal transduction.
Gene ID	Log2 Fold change			Functional annotation
	WT/OE24-3	WT/OE24-6	WT/OE24-7
VIT_206s0004g07500	1.54785	1.0824	1.62245	WRKY24
VIT_218s0076g00340	-0.70781	-1.86731	-0.810942	ABA Hase
VIT_201s0011g00750	-1.5549	-0.227276	-0.995299	BG1
VIT_212s0055g00020	-0.824006	-2.50416	-1.36471	ABA-UGT: abscisate beta-glucosyltransferase
VIT_203s0063g00050	-0.710709	-0.152599	-0.666856	ABA-UGT: abscisate beta-glucosyltransferase
VIT_218s0001g06060	2.80392	2.20193	3.07276	GT14
VIT_203s0017g01140	-3.5171	-1.2493	-4.23387	UDP-glycosyltransferase 85A2-like
VIT_208s0058g00470	1.1924	0.22718	1.39208	ABA receptor PYL4
VIT_212s0055g00420	0.669711	0.918317	0.780294	ABI5-like protein 5
VIT_218s0001g03620	1.20989	1.45426	2.11447	PP2C 2
VIT_214s0060g01580	0.852256	1.2046	1.12686	PP2C 5
VIT_201s0137g00750	-1.40787	-0.991059	-1.74479	PP2C 14
VIT_206s0004g06840	1.14734	0.704774	1.41265	PP2C 25
VIT_201s0150g00510	-0.966506	-1.88152	-1.06197	PP2C 40
VIT_207s0129g00520	1.13514	1.81105	1.1802	PP2C 63

## Sheet: Table S4
Supplemental Table S4. Primers used in this study. The underlines represent the homologous arms or restriction sites.
Primer name	Forward primer sequence (5'–3')	Reverse primer sequence (5'–3')	Gene ID
Transformation
1300-WRKY24	GGACTCTAGAGGATCATGGGTTCTTCCTCTGGGAG	GATCGGGGAAATTCGTCAACAGAGCAGAGACT
CXSN-W24	CAAATCGACTCTAGAAAGCTTATGGGTTCTTCCTCTGGGAG	CACTAGTATTTAAATGTCGACCACAACAGAGCAGAGACTCGAAT
W24-FLAG	ATGGGTTCTTCCTCTGGGAG	TTACTTATCGTCATCGTCCTTGTAATC
ACTIN	ATGATTCTTCCCCACTCCTTCAT	TTAATACGAACCAGTTGTACGCCC
RT-qPCR
qUBQ-F	CAGCCTTCTGGTAAACATAGGTGAG	AGGAGTGTCCGAATGCTGAGTG	VIT_208s0032g00900
qWRKY24	CGAATTGCAGAGAGGACGGG	TGTCGGAGAAGGCAGAATGTTAG	VIT_206s0004g07500
qZDS1	CCGATCTAGCACTTTCATCTCCAG	ACCCGGTGTAAGCACACATTG	VIT_214s0030g01740
qBCH2	CAGGAAGAGATCAGAGCGGC	GAACTCCATGCCTACAGCGG	VIT_216s0050g01090
qVDE1	CTTACTGAAGGAATGCAGGTTGG	GGCACACATTTCTTTCGTGAGAC	VIT_204s0043g01010
qZEP1	GCATGGCGATTGAGGATAGC	TGCAGCCATTCTTGCCATTC	VIT_207s0031g00620
qZEP2	GTTGCATGGCAATTGAGGACTG	AGGGTTGGTAAGCAGCAAGC	VIT_213s0156g00350
qCCD1	AGCTACACTGGCAGGAAACAAC	TAATGCCCGTCACCTTGGCTATG	VIT_213s0064g00840
qCCD4a	TGAAGCTGGACGTGTCCCAAAC	TAGCACCCTGGTCCATACATCCTG	VIT_202s0087g00910
qCCD4b	GTTGGAATCATCCCTCGTT	CCTCGTCCCAGGCGTTA	VIT_202s0087g00930
qNCED1	ACCATGATGCACGACTTCGC	AGCATTCTTGTCCAGCACCC	VIT_219s0093g00550
qNCED2	CAGTACGGCGACCAAAGGT	TGTCTTCTCGTCGTGGACAAAGG	VIT_210s0003g03750
qNXS	TGTGCTCGGACTTTTGTATGC	TCCATGCTGAAGCCAGTGTC	VIT_214s0006g02880
Subcellular localization
EZS-WRKY24	CCGCTCGAGATGGGTTCTTCCTCTGGGAG	CGGGGTACCCAACAGAGCAGAGACT
Yeast one hybrid(Y1H)
pAbAi-ZDS1-1pro	TTGAATTCGAGCTCGGTACCGAAAGGCGAGGAATATAAAGATTGC	TACAGAGCACATGCCTCGAGCACTAAGGCCTCTATGGTCTC
pAbAi-ZDS1-2pro	TTGAATTCGAGCTCGGTACCGAGACCATAGAGGCCTTAGTG	TACAGAGCACATGCCTCGAGTGATGAATGACGGATTATGCACAC
pAbAi-CCD4bpro	TTGAATTCGAGCTCGGTACCTCACGACTTTATTGTTTCCCTTATAC	TACAGAGCACATGCCTCGAGAGCATATGTTAAAAACATAAGGATATTAAC
pAbAi-NCED1pro	TTGAATTCGAGCTCGGTACCGTGGTCGAATTAAGACAAAAAATGG	TACAGAGCACATGCCTCGAGCAGCTATTTGGGGTTTGC
AD-WRKY24	GGAATTCCATATGATGGGTTCTTCCTCTGGGAG	TCCCCCCGGGTCAACAGAGCAGAGACTCGAAT
BD-WRKY24	GGAATTCCATATGATGGGTTCTTCCTCTGGGAG	ACGCGTCGACTCAACAGAGCAGAGACTCGAAT
Dual luciferase assay
0800-NCED1pro	TTGATATCGAATTCCTGCAGGTGGTCGAATTAAGACAAAAAATGG	GCTCTAGAACTAGTGGATCCGTTTCCCTATTGTATTAAAAGAGAGAAAGA
EMSA
His-W24	GGAATTCCATATGTCTGAAGACGGTTACAACTGGC	GCTCTAGATTAAACGTCGTGGTTGTGTTTAC
VIGS
TRV-24	AAGGTTACCGAATTCAGGACGGGGTCCGG	CTCGGTACCGGATCCCGTGGAAGGCCTTGCC
